# Supplementary material for: Sarcopenia Versus Systemic Inflammation as Predictors of New Vertebral Fractures After Vertebroplasty or Kyphoplasty: A Retrospective Cohort Study
Source: J Clin Med. 2026 May 11;15(10):3677. doi: 10.3390/jcm15103677 (PMC13207675; doi:10.3390/jcm15103677)
Supplement: Supplementary file 1 [file jcm-15-03677-s001.zip]

Archive with 1 entries (1 files):
- jcm-4271577-supplementary.pdf
